# Supplementary material for: Simulation and Experimental Study of Silica-Based Adsorbents for Competitive Adsorption of Toluene from Binary Components
Source: Materials (Basel). 2026 Jul 19;19(14):3097. doi: 10.3390/ma19143097 (PMC13414452; doi:10.3390/ma19143097)
Supplement: Supplementary file 1 [file materials-19-03097-s001.zip]

Archive with 1 entries (1 files):
- materials-4417164-supplementary.pdf
